# Supplementary material for: Effects of Ambient O3 on Respiratory Mortality, Especially the Combined Effects of PM2.5 and O3
Source: Toxics. 2023 Oct 30;11(11):892. doi: 10.3390/toxics11110892 (PMC10675328; doi:10.3390/toxics11110892)
Supplement: Supplementary file 1 [file toxics-11-00892-s001.zip]

Archive with 1 entries (1 files):
- toxics-2613336-supplementary.pdf
